# Supplementary material for: District level estimates and mapping of prevalence of diarrhoea among under-five children in Bangladesh by combining survey and census data
Source: PLoS One. 2019 Feb 1;14(2):e0211062. doi: 10.1371/journal.pone.0211062 (PMC6358080; doi:10.1371/journal.pone.0211062)
Supplement: S1 File — District level direct estimates of diarrhea prevalence in Bangladesh obtained. (XLSX) [file pone.0211062.s001.xlsx]

## Sheet: Sample Data
S NO	District	Population Size	Sample size	Sample Counts	Sample size (Effective)	Sample Counts (Effective)	DIR (weighted estimate of proportion)	DIR.SE	DIR.CV	HHSize4	ChildU5	Literacy	Own.HH	depratio
1	Bagerhat	82474	55	4	50	4	0.072	0.0350247	48.6454	63.6	9	59	92.6	0.628664
2	Bandarban	24821	9	1	5	1	0.111	0.104738	94.3582	50.1	13.2	35.9	81.8	0.751313
3	Barguna	75430	76	3	86	2	0.029	0.0168819	58.2136	64	9.9	57.6	92.6	0.66113
4	Barisal	265949	261	10	117	7	0.056	0.0268767	47.9942	54.5	9.4	61.2	89.1	0.709402
5	Bhola	208213	204	25	200	28	0.139	0.0269995	19.4241	48.4	12.1	43.2	95.2	0.834862
6	Bogra	221413	141	8	196	12	0.059	0.0207813	35.2225	71.4	9.3	49.4	91.9	0.552795
7	Brahamanbaria	337700	163	4	175	5	0.031	0.0159068	51.3123	40.9	13.7	45.3	91.5	0.901141
8	Chandpur	213527	111	5	122	6	0.049	0.0219722	44.8413	49.4	10.9	56.8	94.3	0.754386
9	Chittagong	867009	432	32	455	32	0.071	0.0142622	20.0876	48.1	10	58.9	66.4	0.605136
10	Chuadanga	73158	59	1	49	1	0.014	0.0143474	102.482	67.5	8.9	45.9	94.5	0.55521
11	Comilla	534153	259	8	331	11	0.032	0.0111622	34.8819	44.3	11.5	53.3	91.3	0.779359
12	Cox's Bazar	277460	112	13	74	10	0.138	0.0394805	28.609	37.7	13.3	39.3	88.4	0.855288
13	Dhaka	1321836	413	27	589	37	0.062	0.0119548	19.2819	63.2	8.3	70.5	26.9	0.424501
14	Dinajpur	427831	171	3	103	3	0.029	0.0232682	80.2353	64.4	9.9	52.4	91.7	0.594896
15	Faridpur	163290	44	3	32	2	0.06	0.0345708	57.618	54.7	10.4	49	93.2	0.694915
16	Feni	146867	76	6	72	6	0.086	0.0339496	39.4763	44.5	10.6	59.6	88.4	0.697793
17	Gaibandha	190652	137	8	199	12	0.058	0.0201931	34.8158	69.4	11	42.8	96.2	0.675042
18	Gazipur	249858	83	1	92	1	0.011	0.0111948	101.771	66.6	8.8	62.6	51.5	0.457726
19	Gopalganj	104189	25	2	18	2	0.087	0.0585436	67.2915	50.7	10.7	58.1	93.8	0.745201
20	Habiganj	294669	220	10	115	6	0.056	0.0249467	44.5476	40.5	13.3	40.5	87.6	0.831502
21	Jamalpur	68948	44	0	52	0	0	0		75.3	8.4	57.5	92.2	0.508296
22	Jessore	269056	66	2	55	2	0.038	0.026774	70.4579	64.2	11.1	38.4	95.3	0.709402
23	Jhalokati	220757	141	3	170	3	0.017	0.0103401	60.8244	64.7	8.9	56.5	86.6	0.560062
24	Jhenaidah	45494	56	2	48	1	0.03	0.0218239	72.7464	58.6	9.3	66.7	93.3	0.709402
25	Joypurhat	112032	80	1	72	1	0.008	0.00829397	103.675	64.4	9	48.4	94.4	0.574803
26	Khagrachhari	72800	19	2	10	1	0.133	0.086771	65.2414	53.9	11.4	46.1	87	0.736111
27	Khulna	207396	204	12	197	14	0.069	0.0209138	30.3099	63.7	8.5	60.1	72.6	0.540832
28	Kishoreganj	327582	85	1	81	1	0.015	0.0146829	97.8863	51.4	12.8	40.9	93	0.845018
29	Kurigram	209465	147	2	191	3	0.014	0.0100344	71.6745	65.7	11.2	42.5	94.9	0.697793
30	Kushtia	151667	104	1	113	1	0.01	0.00989611	98.9611	67.1	9.1	46.3	94.4	0.564945
31	Lakshmipur	198822	81	4	78	4	0.054	0.0266495	49.351	50.3	11.9	49.4	95.2	0.808318
32	Lalmonirhat	112352	78	2	76	2	0.025	0.0178494	71.3977	58.8	10.9	46.1	92.8	0.697793
33	Madaripur	93045	25	4	13	2	0.16	0.0733847	45.8655	51	10.4	48	93.1	0.745201
34	Magura	58967	44	0	33	0	0	0		57.6	9.8	50.6	95.1	0.655629
35	Manikganj	103814	24	1	14	1	0.052	0.0507678	97.6305	61.9	9.5	49.2	93.5	0.620746
36	Maulvibazar	52945	33	2	26	2	0.066	0.0447413	67.7899	70.8	8.6	46.3	94.7	0.531394
37	Meherpur	203789	171	18	124	14	0.111	0.0275733	24.8408	41	11.4	51.1	74.2	0.730104
38	Munshiganj	184960	50	3	43	3	0.066	0.0367756	55.7207	55.4	9.8	56.1	81.9	0.623377
	Mymensingh	478511	149	5	182	7	0.039	0.017391	44.5924	56.8	11.9	43.5	92.8	0.779359
	Naogaon	207294	111	2	125	2	0.014	0.0103373	73.8377	70.7	8.7	48.2	93.5	0.52439
	Narail	47588	34	0	35	0	0	0		57.5	10.3	61.3	94.8	0.692047
	Narayanganj	340064	93	3	84	3	0.037	0.0217232	58.7114	60	9.8	57.1	52.7	0.54321
	Narsingdi	243280	65	3	60	3	0.048	0.0273154	56.907	52.4	11.3	49.6	86.4	0.727116
	Natore	132226	76	1	88	1	0.013	0.0127456	98.0428	69.4	9.1	49.6	93.7	0.552795
	Nawabganj	179301	96	15	79	13	0.166	0.0413836	24.9299	55.2	10.5	42.9	89.6	0.650165
	Netrakona	329034	59	3	46	2	0.048	0.0274915	57.274	50.8	12.7	39.4	94.8	0.845018
	Nilphamari	116072	83	5	84	6	0.067	0.0299676	44.7277	57.9	11.3	44.4	92.3	0.689189
	Noakhali	361832	169	18	174	19	0.11	0.0261968	23.8153	42.1	12.3	51.3	93.9	0.838235
	Pabna	248348	146	5	181	5	0.029	0.0139965	48.2639	62.8	10.4	46.7	92.1	0.628664
	Panchagarh	103982	65	0	80	0	0	0		58.9	11	51.8	94	0.650165
	Patuakhali	160978	184	9	227	10	0.046	0.0157613	34.2637	57	10.4	54.1	94	0.715266
	Pirojpur	90923	98	1	113	1	0.006	0.00564964	94.1607	58.5	9.6	64.9	94	0.677852
	Rajbari	180592	148	2	170	2	0.01	0.00778375	77.8375	68.9	8.4	53	90.5	0.515152
	Rajshahi	493885	38	6	15	3	0.187	0.0861757	46.0833	58.8	10	52.3	94.6	0.650165
	Rangamati	158588	22	0	13	0	0	0		53.9	10.5	49.7	82.6	0.655629
	Rangpur	213794	156	2	208	1	0.007	0.0050952	72.7886	68.5	10	48.5	91.9	0.620746
	Satkhira	201305	26	4	11	2	0.184	0.0865665	47.047	49.9	11.3	47.3	93.9	0.814882
	Shariatpur	102104	67	5	46	4	0.084	0.0429374	51.116	63.7	8.6	52.1	95.5	0.567398
	Sherpur	285734	160	4	190	6	0.03	0.0152192	50.7307	60.5	11	42.1	92.6	0.677852
	Sirajganj	132002	34	0	26	0	0	0		65.6	11.4	37.9	96.4	0.73913
	Sunamganj	476816	282	10	228	8	0.034	0.0110537	32.5108	36.1	14.4	35	91.7	0.897533
	Sylhet	499901	558	32	649	45	0.07	0.0127094	18.1563	35.8	12.2	51.2	77.9	0.760563
	Tangail	193521	55	0	47	0	0	0		65.6	9.7	46.8	93.9	0.628664
	Thakurgaon	96153	83	2	98	2	0.017	0.0118541	69.7297	59.3	10.6	48.7	93.8	0.647446
						Q1
						39.4763
						30.3749
